# Supplementary material for: Machine Learning-Based Retention Time Prediction of Trimethylsilyl Derivatives of Metabolites
Source: Biomedicines. 2022 Apr 11;10(4):879. doi: 10.3390/biomedicines10040879 (PMC9024754; doi:10.3390/biomedicines10040879)
Supplement: Supplementary file 1 [file biomedicines-10-00879-s001.zip]

Archive with 1 entries (1 files):
- biomedicines-1663567-supplementary.pdf
